# Supplementary material for: Serum Sorbitol Dehydrogenase as a Novel Prognostic Factor for Hepatocellular Carcinoma after Surgical Resection
Source: Cancers (Basel). 2021 Dec 6;13(23):6143. doi: 10.3390/cancers13236143 (PMC8657083; doi:10.3390/cancers13236143)
Supplement: Supplementary file 1 [file cancers-13-06143-s001.zip]

Archive with 1 entries (1 files):
- cancers-1453915-supplementary.pdf
